# Supplementary material for: A fluorescent sensor for real-time measurement of extracellular oxytocin dynamics in the brain
Source: Nat Methods. 2022 Sep 22;19(10):1286–94. doi: 10.1038/s41592-022-01597-x (PMC9550624; doi:10.1038/s41592-022-01597-x)
Supplement: Source Data Fig. 1 — Statistical source data. [file 41592_2022_1597_MOESM3_ESM.xlsx]

## Sheet: Fig 1c
Human	Mouse	Chicken	Snake	Frog	Medaka
0.581386	0.262506	0.223994	0.313736	0.30368	0.900736
0.242242	0.257555	-0.0746664	0.249125	0.126576	0.92311
0.319937	0.243482	0.239794	0.163163	-0.063302	0.913423
0.189558	0.386787	0.144971	0.234208	0.347054	0.861584
0.147523	0.391318	0.0907583	0.466325	0.181325	0.962095
0.32627	0.217065	-0.00886797	0.297885	0.312992	0.765036
0.580871	-0.061359	0.283061	0.445207	0.321475	0.925839
0.118559	0.404222	-0.0996977	0.630073	0.686607	0.827204
	0.214758	0.18547	0.22844	0.593555	0.900708
	0.302608	0.318598	0.636386	0.271952	0.854411
	0.292508			0.634659	0.757558
	0.145629			0.439609	0.832641
	0.452509				0.716829
	0.0719737				0.912693
	0.17749				0.717009
	0.336861				0.87662
	0.0739852				0.838173

## Sheet: Fig 1e left
Left linker	Right linker		Basal fluorescence ratio	DF/F0
L	SV		2.40989	1.49588		OT-1.0
L	SC		4.94335	1.03469
L	SN		2.91374	0.936919
D	SN		8.05731	0.577944
L	SR		3.21166	0.508637
L	SG		10.3204	0.486083
L	ST		1.71467	0.427445
L	SI		3.58924	0.366905
E	SN		10.3682	0.344683
D	YI		1.39159	0.343672
Q	SN		24.0634	0.343424
L	SM		3.4351	0.340422
-	G		2.62446	0.338837
-	ST		5.1141	0.334602
L	SQ		4.75265	0.330807
L	SL		2.81612	0.303782
GY	-		2.4195	0.301951
-	GS		3.03161	0.299978
-	SE		5.03366	0.299601
L	SF		4.83515	0.294606
L	SD		6.21529	0.28848
L	SA		3.22687	0.287525
G	H		12.372	0.257562
NFKLK	C		1.28437	0.242297
L	SW		4.22412	0.240989
L	R		1.47441	0.238919
L	-		2.20733	0.234597
G	SN		9.56235	0.230928
L	P		1.71731	0.225244
K	SN		6.60576	0.222176
-	S		2.3383	0.20236
GG	-		16.829	0.189229
-	SN		5.38111	0.184656
-	TK		2.89088	0.168711
-	T		2.16739	0.162959
-	E		1.54516	0.159254
-	Q		5.87423	0.158386
I	SN		5.28556	0.137905
RG	TT		11.9451	0.137558
G	-		4.00206	0.128734
LLY	TDSA		4.26125	0.12594
FS	PHRSS		14.8877	0.125882
-	QD		5.58389	0.124067
L	SK		4.1758	0.117251
CS	YP		19.2669	0.113968
V	SN		17.7121	0.113406
SR	HT		10.8542	0.104291
L	SH		2.14776	0.0959788
Y	SN		16.29	0.0917652
L	SY		5.61737	0.0902157
Q	I		4.62451	0.0861215
GG	A		22.4821	0.0853276
L	SS		7.69375	0.0841393
LLYA	-		2.99326	0.0794909
T	SN		53.5014	0.0757487
S	SN		78.8956	0.074919
-	K		2.1071	0.0739874
DR	SKR		13.2487	0.0711077
-	-		6.32541	0.0646778
-	H		9.13299	0.0603486
-	M		8.40971	0.0571387
-	L		11.9406	0.0560193
P	SN		16.6739	0.0520289
L	S		1	0.043754
GG	NNQPC		19.6927	0.0406427
GG	E		13.9651	0.039731
VS	LIYEE		12.5751	0.0356076
AT	TSENT		24.1074	0.0337878
G	G		3.99527	0.0327425
NH	AKAAQ		25.2533	0.0318103
DGVD	WVNNP		7.2094	0.0264787
Y	T		3.5506	0.0225211
S	TS		18.86	0.0215508
CL	TIETQ		4.84097	0.0207453
CV	LRKRC		3.74015	0.0163884
CG	NIRTP		28.3167	0.0146796
S	RG		33.0048	0.013535
I	-		1.46519	0.0124244
PW	NPLVP		16.7201	0.0123953
RV	KH		9.83217	0.0102201
A	SN		9.93725	0.00940856
V	-		3.42142	0.00657152
SS	EA		15.3366	0.00656801
-	PPNPK		34.3321	0.0063998
C	SN		14.2012	0.00569927
V	-		3.07131	0.00526476
MG	APGDN		30.3746	0.00441507
I	-		1.45997	0.00316776
VI	Q		4.92697	0.00308245
SGFSI	SL		1.50569	0.00187421
PN	-		26.6022	-5.67514e-05
RL	SASHR		5.78676	-0.00102923
L	SSRGD		6.09112	-0.00184861
V	HV		4.6142	-0.00192933
N	SN		92.8094	-0.0029179
CRCV	RDL		23.5461	-0.0057184
A	E		2.88715	-0.0077355
-	D		4.80257	-0.0078792
V	LC		4.52146	-0.0101941
CQ	RNWAR		35.2774	-0.0103002
A	P		3.0499	-0.0106315
R	SN		13.3833	-0.0114039
VV	-		2.90975	-0.0133988
AA	ALANS		16.294	-0.020276
I	-		2.79559	-0.0334887
-	I		1.96798	-0.0391041
-	HH		19.9734	-0.042274
L	SP		15.2993	-0.0549286
SV	-		8.4961	-0.0693284
-	IN		33.3691	-0.0787585
LC	K		10.5643	-0.102806
IVNL	ERIY		n/f
FSF	-		n/f
VVFR	-		n/f
-	SL		n/f
SIS	EIR		n/f
-	R		n/f
FL	FT		n/f
-	Q		n/f
D	-		n/f
ES	-		n/f
-	P		n/f
H	SN		n/f
M	SN		n/f
F	SN		n/f
W	SN		n/f
L	SE		n/f
-: no linker			n/f: non-fluorescent

## Sheet: Fig 1e center
Mutation(s) in meOTR	Basal fluorescence ratio to OT-1.0	DF/F0
-	1	1		OT-1.0
S230C, F231Y, Q235R, L239G, T274R	2.99778	2.51603		OT-2.0
L239Q	1.37691	0.438074
F237I	0.613849	0.353399
F237C	0.56557	0.519198
K232W	0.713851	0.0969209
K238N	0.627037	0.687663
N236K	0.477159	0.292517
N236F	0.817036	0.0595802
F237Y	0.862435	0.235631
N236L	1.55085	0.23509
I233V	1.15072	0.176095
Q235C	1.01376	0.264385
I233N	1.08059	0.0197894
I233S	0.906112	0.021331
S230G	1.40974	0.539102
K240N	0.410235	0.375543
S230C	1.54823	1.4911
F231Y	1.71247	1.16294
K232C	1.01787	0.92782
Q235R	0.88027	1.14979
F237V	1.08229	0.49638
K238R	1.38131	0.66119
L239G	2.59148	1.77246
I233A	n/f
I233Y	n/f
N236G	n/f
N236P	n/f
W234S	n/f
F231T	n/f
I233P	n/f
L239S	n/f
K270R	2.1376	0.359311
T274R	0.9179	1.52798
I273L	0.857404	0.89983
I273V	0.476937	0.823463
V276T	0.726492	0.673693
K272G	0.978452	0.0785009
A271P	0.93174	0.0518863
T275V	0.95222	0.0625498
K270I	0.782386	0.074827
S269G	0.606515	0.278134
T274D	1.49044	0.707278
K277S	1.05259	0.0561171
T274S	1.04634	0.684166
I268S	4.43566	0.0378807
T274P	2.68158	0.196142
T275P	2.11752	0.00705449
K270N	1.87752	0.0491078
K277A	1.66915	0.0583354
V277P	0.569955	0.00413416
K277W	0.523566	0.511923
K270V	0.825337	0.289928
S269R	n/f
S269A	n/f
S269L	n/f
I273K	n/f
	n/f: non-fluorescent

## Sheet: Fig 1e right
Mutation(s) in cpGFP	Basal fluorescence ratio to OT-2.0	DF/F0
-	1	1		OT-2.0
S57T, S96M, N202H	1.49413	1.84165		OT-3.0
N16A	0.410387	0.733461
N16F	0.685333	0.995406
N16H	0.917818	0.850591
N16T	1.0975	1.07802
H18V	5.79319	0.325906
H18N	1.59217	0.808058
Y136I	1.05552	0.708816
D199G	1.72463	0.529825
I23F	n/f
G27F	0.80487	0.322178
N202H	2.4247	1.3056
N202T	3.20679	0.357408
S57T	1.46627	1.49429
S57C	0.184021	0.722326
K58T	1.31874	0.716273
K58S	1.4311	0.555446
S96M	0.68297	1.32837
S96V	1.06021	0.54932
R99N	1.3704	0.976095
R99S	2.95991	0.629516
R99Y	1.27936	0.00613099
K100I	0.560541	0.612772
K100L	0.644594	0.789503
K100R	0.546419	0.892052
L112T	0.348838	0.623662
L161C	n/f
L161N	n/f
L161Y	n/f
T162F	n/f
T162L	n/f
Q166F	0.858868	0.291787
Q166L	1.30093	0.521199
Q166T	n/f
I190N	n/f
	n/f: non-fluorescent

## Sheet: Fig 1g
OT-3.0 (OT)	OT-3.0 (OT+L36)	OT-3.0 mut (OT)
6.76922	0.0706106	0.0581494
8.0292	0.0749701	0.0470097
4.38456	0.0665425	0.0535309
8.08547	0.0358725	0.0732192
7.22562	0.0367585	0.0113729
7.07132	0.0360759	0.0291835
5.8973	0.0411885	0.0573921
9.00446	0.0344373	0.0367233
4.78324	0.0271833	0.0801328
4.7134	0.0380986	0.0689165

## Sheet: Fig 1h
OT-1.0	OT (nM)	0.3	1	3	10	30	100	300
	Mean	0.0365	0.108493	0.294119	0.62062	1.37189	1.62616	1.66013
	SEM	0.00578073	0.0155311	0.0221534	0.0836837	0.109032	0.133086	0.138977
OT-2.0	OT (nM)	0.3	1	3	10	30	100	300
	Mean	0.0235427	0.254713	0.348998	1.28939	2.53562	3.89296	4.13133
	SEM	0.00466049	0.0372918	0.0224614	0.108203	0.211517	0.288763	0.158406
OT-3.0	OT (nM)	0.3	1	3	10	30	100	300
	Mean	0.0143345	0.260249	0.591311	1.95095	4.81954	6.08251	7.32223
	SEM	0.00597317	0.0270749	0.036902	0.305655	0.216846	0.569165	0.426305
OT-3.0 mut	OT (nM)	100	300	1000
	Mean	0.0476324	0.051563	0.0418424
	SEM	0.00535508	0.00668716	0.0089393
