# Supplementary material for: A fluorescent sensor for real-time measurement of extracellular oxytocin dynamics in the brain
Source: Nat Methods. 2022 Sep 22;19(10):1286–94. doi: 10.1038/s41592-022-01597-x (PMC9550624; doi:10.1038/s41592-022-01597-x)
Supplement: Source Data Fig. 2 — Statistical source data. [file 41592_2022_1597_MOESM4_ESM.xlsx]

## Sheet: Fig 2c
OT (mg)	0	0.002	0.02	0.2	2	20
mouse 1	0.00363205	-0.0261111	-0.0314069	0.223667	0.990721	1
mouse 2	-0.00590599	0.0114643	-0.011262	0.222942	0.422581	1
mouse 3	-0.00675679	-0.00584766	0.0258651	0.62798	0.819262	1
mouse 4	-0.00576363	-0.00444008	-0.0104293	0.0923426	1.10844	1
mouse 5	-0.0175637	-0.00164034	0.00147677	0.266143	0.847469	1

## Sheet: Fig 2e
	ICV (OT)	ICV (Saline)	IN	IP
mouse 1	1181.93	2.93354	3.60146	4.78664
mouse 2	1451.79	13.28	6.05501	9.27665
mouse 3	549.947	8.44953	3.0923	8.07897

## Sheet: Fig 2i
ChRmine-mSca	0 mW	5 mW	12.5 mW	25 mW		mSca	0 mW	5 mW	12.5 mW	25 mW
mouse 1	-3.28544	66.8323	83.3231	228.686		mouse 1	19.789	33.6462	19.3898	59.6397
mouse 2	-6.4194	69.5552	121.122	254.746		mouse 2	12.4314	-4.31922	-32.0717	-7.63088
mouse 3	-24.1777	40.6432	61.0548	161.343		mouse 3	-5.55669	46.5738	39.198	-63.7627
mouse 4	8.63311	64.8035	117.47	189.235
mouse 5	9.73509	10.0812	21.3775	84.7483

## Sheet: Fig 2j
	on		off
mouse 1	6.96638		6.21274
mouse 2	7.71623		17.5608
mouse 3	7.48661		6.89263
mouse 4	8.86395		29.3596
mouse 5	7.78385		12.788
