# Supplementary material for: A fluorescent sensor for real-time measurement of extracellular oxytocin dynamics in the brain
Source: Nat Methods. 2022 Sep 22;19(10):1286–94. doi: 10.1038/s41592-022-01597-x (PMC9550624; doi:10.1038/s41592-022-01597-x)
Supplement: Source Data Fig. 3 — Statistical source data. [file 41592_2022_1597_MOESM5_ESM.xlsx]

## Sheet: Fig 3c
	MTRIAOT				MTRIAOT mut
	470	405			470	405
mouse 1	21.8277	1.43942		mouse 1	2.01084	1.45037
mouse 2	12.6883	1.51331		mouse 2	2.38855	1.85667
mouse 3	12.1272	0.908118		mouse 3	2.1941	0.83494
mouse 4	8.73698	1.6197		mouse 4	1.79507	0.315849

## Sheet: Fig 3d
Peak interval (min)
109.8
101.467
131.3
102.767
109.533
161.633
104.8
86.0333
108.367
206.2
159.467
127.633
52.0333
149.433
42.5333
71.4667
121.08
124.026
178.6
119.167
88.2666
95.7667
158.133
192
175.467
181.053

## Sheet: Fig 3g
Peak number / hour
mSca		TeLC
mouse 1	0.375	mouse 1	0.125
mouse 2	0.4375	mouse 2	0.0625
mouse 3	0.5625	mouse 3	0.0625
		mouse 4	0.125

## Sheet: Fig 3h
Peak Z-score
mSca		TeLC
mouse 1	16.0615	mouse 1	5.23096
mouse 2	16.869	mouse 2	6.00568
mouse 3	13.8599	mouse 3	6.90711
		mouse 4	7.18671
