# Supplementary material for: A fluorescent sensor for real-time measurement of extracellular oxytocin dynamics in the brain
Source: Nat Methods. 2022 Sep 22;19(10):1286–94. doi: 10.1038/s41592-022-01597-x (PMC9550624; doi:10.1038/s41592-022-01597-x)
Supplement: Source Data Fig. 4 — Statistical source data. [file 41592_2022_1597_MOESM6_ESM.xlsx]

## Sheet: Fig 4c
	Social	Toy
mouse 1	25.242	20.9951
mouse 2	20.8122	0.491614
mouse 3	45.3587	-6.03947
mouse 4	52.5613	4.03679
mouse 5	13.5596	5.82736
mouse 6	23.1065	5.91123

## Sheet: Fig 4d
	Rise time
mouse 1	53.2908
mouse 2	61.3005
mouse 3	28.3324
mouse 4	100.188
mouse 5	54.6582
mouse 6	85.069

## Sheet: Fig 4g
		Tail Lift		No Stim.
		470	405	470	405
mouse 1	trial 1	95.3368	-13.8366	-3.02447	-4.74397
	trial 2	80.6528	-1.86641	-3.00724	-19.846
	trial 3	91.0055	-6.2731	-0.968177	-5.83203
	trial 4	207.113	63.3024	-6.26032	10.9781
	trial 5	183.109	23.1728	5.37899	3.7805
	trial 6	106.852	15.2677	-8.74544	-5.75281
mouse 2	trial 1	40.4408	-17.3991	-1.35617	4.43132
	trial 2	44.1168	12.5625	-18.7871	5.02974
	trial 3	56.4426	15.4125	-10.5239	0.315154
	trial 4	49.4801	5.06048	0.283449	2.09497
	trial 5	26.3592	7.09157	6.00343	-6.18984
	trial 6	49.2338	5.29476	4.3093	-0.560203
mouse 3	trial 1	121.736	45.0975	12.3483	6.59325
	trial 2	62.8749	30.5747	-6.67358	-1.80422
	trial 3	51.564	23.439	-0.345842	1.62269
	trial 4	40.8324	22.0893	2.39666	6.33026
	trial 5	55.7457	29.8401	-5.70855	-7.41582
	trial 6	53.3587	18.9541	2.81816	-0.659066

## Sheet: Fig 4h
		Time to peak
mouse 1	trial 1	7
	trial 2	5
	trial 3	4
	trial 4	5
	trial 5	9
	trial 6	4
mouse 2	trial 1	9.5
	trial 2	2.5
	trial 3	6
	trial 4	9.5
	trial 5	3
	trial 6	3
mouse 3	trial 1	4.5
	trial 2	4
	trial 3	8
	trial 4	8.5
	trial 5	7.5
	trial 6	2
