# Supplementary material for: A fluorescent sensor for real-time measurement of extracellular oxytocin dynamics in the brain
Source: Nat Methods. 2022 Sep 22;19(10):1286–94. doi: 10.1038/s41592-022-01597-x (PMC9550624; doi:10.1038/s41592-022-01597-x)
Supplement: Source Data Fig. 5 — Statistical source data. [file 41592_2022_1597_MOESM7_ESM.xlsx]

## Sheet: Fig 5b
	Before	Mix-Anes	Atipamezole
mouse 1	1.70576	-14.7798	1.03928
mouse 2	-0.0907264	-9.29679
mouse 3	-1.3511	-22.9711	3.26833
mouse 4	-2.32708	-9.21398	1.68893

## Sheet: Fig 5d
	0.01	0.04	0
mouse 1	-1.45582	-6.27077	15.134
mouse 2	0.4142	-5.08467	5.50521
mouse 3	1.03941	-5.19082	6.59292
mouse 4	1.26889	-3.3755	22.3486
mouse 5	-0.280237	-7.92551	11.9004

## Sheet: Fig 5f
	Before	Food dep	After
mouse 1	-0.152282	-10.0884	3.46829
mouse 2	-0.669581	-17.1615	-0.877385
mouse 3	-0.239102	-19.9682	-3.86408

## Sheet: Fig 5h
peak number / hour
2 months		6 months		1 year		2.5 year
mouse 1	0.515625	mouse 1	0.375	mouse 1	0.25	mouse 1	0.046875
mouse 2	0.453125	mouse 2	0.375	mouse 2	0.21875	mouse 2	0.03125
mouse 3	0.4375	mouse 3	0.34375	mouse 3	0.265625	mouse 3	0.03125
Peak Z-score
2 months		6 months		1 year		2.5 year
mouse 1	15.0145	mouse 1	16.8057	mouse 1	14.6097	mouse 1	14.4396
mouse 2	15.1748	mouse 2	18.7585	mouse 2	21.2982	mouse 2	8.14052
mouse 3	16.0822	mouse 3	12.041	mouse 3	11.7874	mouse 3	17.453
