# Supplementary material for: A fluorescent sensor for real-time measurement of extracellular oxytocin dynamics in the brain
Source: Nat Methods. 2022 Sep 22;19(10):1286–94. doi: 10.1038/s41592-022-01597-x (PMC9550624; doi:10.1038/s41592-022-01597-x)
Supplement: Source Data Fig. 6 — Statistical source data. [file 41592_2022_1597_MOESM8_ESM.xlsx]

## Sheet: Fig 6b
Ligand	Receptor (Best performance, Responded, Not-responded)	Species	Mean	SEM		Data points
DA	DRD1	human	1.02054	0.0837054		1.19345	0.865562	0.810605	1.22542	1.00766
	Drd1	mouse	0.679213	0.0400517		0.591015	0.66108	0.635986	0.680092	0.827893
	Drd2	mouse	0.840291	0.168722		0.906923	0.767521	0.474516	0.603959	1.44854
	Drd3	mouse	0.170735	0.0354197		0.126964	0.0854391	0.140024	0.283731	0.217517
	Drd1	zebrafish	0.0297781	0.00895186		-0.00371506	0.0311024	0.0190871	0.0622831	0.0406533
	Drd2	zebrafish	0.512584	0.134783		0.440942	1.01117	0.34389	0.538074	0.228846
	Drd3	zebrafish	0.00246024	0.00853642		0.00471926	-0.00497693	-0.0246042	0.0100751	0.027088
	Drd6	zebrafish	0.0303702	0.0136425		0.00978302	0.0489825	0.0184399	0.0741541	0.000491684
	Drd1	medaka	0.0440322	0.0117287		0.0532669	0.0777423	0.0483396	0.034454	0.00635849
	Drd3	medaka	-0.00563697	0.00562474		-0.00654969	0.0102707	0.000640892	-0.0237963	-0.00875042
	Drd5	medaka	2.86717	0.297747		2.81507	3.01165	3.89401	2.49301	2.12213
NE	ADRA2A	human	0.0523637	0.0111579		0.0338292	0.069511	0.084491	0.0501801	0.0238073
	Adra1	mouse	1.45995	0.156951		1.52413	1.31006	1.65102	1.86772	0.946821
	Adrb1	mouse	-0.00642005	0.0153404		-0.0159095	-0.0158117	-0.0129126	-0.0393637	0.0518971
	Adrb2	mouse	2.48697	0.322874		2.12126	2.96175	2.78818	3.16244	1.40124
	Adra2a	zebrafish	0.0925289	0.00856279		0.118589	0.107121	0.0763282	0.0828507	0.0777557
	Adrb1	zebrafish	0.282239	0.039454		0.264628	0.223749	0.378787	0.366543	0.177489
	Adrb2	zebrafish	0.758853	0.0417511		0.843273	0.847591	0.621504	0.754293	0.727604
	Adrb3	zebrafish	0.0175331	0.0347058		0.0120519	0.0205731	-0.0926341	0.126626	0.0210481
	Adra1	medaka	0.776572	0.0645598		0.922849	0.650224	0.673755	0.69154	0.944492
	Adra2a	medaka	0.0155561	0.0034185		0.00343871	0.019988	0.0234084	0.0171425	0.0138028
	Adrb2	medaka	1.6838	0.141567		1.76185	1.51478	1.69059	1.30011	2.15167
ACh	CHRM3	human	0.00740334	0.00661135		-0.0119477	0.0133717	-0.00180346	0.0108173	0.0265788
	Chrm1	mouse	0.00948851	0.00798419		0.0243006	0.0174514	0.0153479	-0.0213793	0.0117218
	Chrm4	mouse	-0.00148009	0.00792022		0.00254893	0.0188691	0.010723	-0.0215407	-0.0180008
	Chrm5	mouse	0.0317352	0.0190747		-0.0215776	0.0428292	0.0943928	0.0309159	0.0121159
	Chrm2	zebrafish	0.018213	0.0107813		0.0209335	0.0252781	0.0351673	0.0333249	-0.023639
	Chrm5	zebrafish	0.0190068	0.00917439		0.0302698	-0.0168773	0.0205472	0.0302873	0.0308069
	Chrm3	medaka	0.0559758	0.0154408		0.0393909	0.0372112	0.103001	0.0806478	0.0196281
	Chrm5	medaka	2.32989e-06	0.0053987		-0.00377287	0.0162406	-0.0153266	-0.00430505	0.00717566
His	Hrh1	mouse	0.0269084	0.00622371		0.00986141	0.0472972	0.0193162	0.029959	0.0281083
	Hrh2	mouse	0.0520918	0.00640138		0.0290964	0.0521609	0.0574703	0.0535218	0.0682097
5-HT	Htr1	mouse	0.914292	0.0733476		1.00337	0.990199	1.09709	0.742828	0.737978
	Htr7	mouse	0.0494137	0.00530777		0.0526486	0.0682497	0.0412895	0.0382613	0.0466192
	Htr6	zebrafish	1.28539	0.18848		1.52905	1.37628	0.860814	1.80923	0.851581
	Htr1	medaka	3.13639	0.468167		3.06855	1.92354	2.55673	4.71523	3.4179
	Htr4	medaka	0.0321077	0.00584061		0.035629	0.04151	0.0362455	0.0380476	0.00910666
	Htr5	medaka	0.028338	0.0026386		0.0267494	0.0342993	0.021929	0.034743	0.0239694
	Htr6	medaka	0.395807	0.0272323		0.477154	0.36054	0.328264	0.439541	0.373535
Mtn	Mtnr1a	mouse	2.5375	0.406923		1.31838	2.74073	1.91771	3.17882	3.53186
	Mtnr1a	medaka	3.75485	0.228668		3.73575	3.71144	3.78867	4.49099	3.0474
	Mtnr1b	medaka	3.01675	0.393104		3.46826	1.80855	3.70333	2.36145	3.74216
	Mtnr1c	medaka	0.695033	0.0373257		0.671005	0.728011	0.77676	0.737468	0.561919
ATP	P2ry2	mouse	1.49549	0.0586802		1.37122	1.62584	1.63678	1.4748	1.36883
ADP	P2ry1	mouse	0.0216277	0.00787183		0.0207374	0.000454656	0.0173993	0.0201668	0.0493804
	P2ry12	mouse	0.0115427	0.0123282		-0.0314762	0.0334668	0.0351787	0.0188306	0.00171368
	P2ry1	zebrafish	0.0126684	0.00708059		0.0206827	-0.0146941	0.0240729	0.0203916	0.0128891
	P2ry12	zebrafish	0.0166186	0.0127885		0.0112866	0.0347711	0.0364319	-0.0312255	0.031829
	P2ry1	medaka	0.0193022	0.00836099		0.0270626	0.0184133	0.00113088	0.00323734	0.046667
	P2ry12	medaka	0.0560876	0.0145007		0.0540765	0.0647394	0.00684994	0.0973224	0.0574498
UDP	P2ry6	mouse	0.0287364	0.0091697		0.0215176	0.0134904	0.0190368	0.0249973	0.0646398
	P2ry6	medaka	0.0292119	0.0183844		-0.0144785	0.00502123	0.0746869	0.0716134	0.00921646
Ado	Adora1	mouse	0.0347759	0.0124786		-0.0116442	0.0437636	0.0555472	0.0555258	0.030687
	Adora2a	mouse	0.0275192	0.0104836		0.0154473	0.0453078	0.043332	0.0417959	-0.00828712
	Adora2b	mouse	0.129496	0.0127235		0.136981	0.137133	0.098222	0.105833	0.169313
	Adora3	mouse	0.0374378	0.00626676		0.0368013	0.0246724	0.0475907	0.0230355	0.0550894
	Adora2a	zebrafish	0.0369038	0.00249974		0.0309201	0.0339626	0.0415781	0.0440109	0.0340474
	Adora2b	zebrafish	0.0266388	0.0179813		0.0126529	0.00139278	-0.0097714	0.0375618	0.0913578
	Adoa2b	medaka	0.0305534	0.0101483		0.046779	0.00518305	0.0541833	0.00766546	0.0389561
Agt	Agtr2	mouse	0.0456746	0.00593239		0.0370458	0.0622713	0.0446323	0.0293883	0.0550357
	Agtr2	zebrafish	0.61105	0.0450711		0.758042	0.650568	0.525386	0.61081	0.510445
	Agtr2	medaka	2.12558	0.215965		2.57569	1.96664	1.45502	2.01253	2.61804
Avp	Avpr1a	mouse	1.49008	0.163217		1.97199	1.17047	1.18551	1.34266	1.77976
	Avpr1b	mouse	0.0397756	0.0171464		0.0988693	0.0422183	0.0457152	0.000115254	0.0119597
	Avpr2	mouse	0.0152456	0.0162185		0.0188169	0.066694	0.0280255	-0.0270025	-0.0103061
	Avpr1a	zebrafish	0.824749	0.0911959		0.850775	0.836242	0.797418	1.09754	0.541773
	Avpr1b	zebrafish	0.970189	0.10287		1.00027	1.35109	0.904116	0.767724	0.827739
	Avpr2	zebrafish	1.92132	0.155782		1.7964	1.65668	2.10668	1.60838	2.43846
	Avpr1a	medaka	0.0169156	0.0175922		0.019682	0.0682077	0.029906	0.00720976	-0.0404275
	Avpr1b	medaka	0.605462	0.0662276		0.375795	0.739664	0.572048	0.731316	0.608487
	Avpr2	medaka	2.30004	0.143324		2.45781	2.49195	2.28198	2.51749	1.75094
Bdk	Bdkrb2	mouse	0.0885148	0.0108737		0.0698664	0.0891667	0.0597738	0.118895	0.104872
	Bdkrb1	zebrafish	0.00592186	0.0127496		0.0389851	-0.0288852	-0.0139	0.0293715	0.0040379
	Bdkrb2	medaka	0.0439055	0.00950865		0.0204853	0.0266097	0.0492789	0.0739705	0.0491833
Cck	Cckbr	mouse	2.03582	0.265867		3.02296	1.72957	1.45405	2.01869	1.95384
	Cckar	zebrafish	1.30953	0.207247		2.03399	1.01436	1.03993	1.51396	0.945402
	Cckar	medaka	1.62788	0.0369987		1.53979	1.58174	1.69717	1.73308	1.58763
	CckrL	medaka	2.23605	0.249971		1.60044	2.17245	2.28865	3.12053	1.99818
Crh	Crhr1	mouse	0.0628517	0.0101784		0.0691011	0.0769386	0.0884766	0.0476696	0.0320725
	Crhr1	zebrafish	0.0268787	0.00279299		0.0352632	0.0203125	0.0251023	0.0224168	0.0312986
	Crhr2	medaka	0.0418871	0.0102808		0.0335943	0.073297	0.028035	0.0575495	0.0169599
ET-1	Edra	mouse	0.0197793	0.00822648		0.040759	-0.00829356	0.0136452	0.0266747	0.0261111
	Ednrb	mouse	0.020078	0.00957134		0.0382384	0.0236458	0.00953663	0.040136	-0.0111668
	Ednra	medaka	0.0116474	0.00628708		0.00310063	-0.00458311	0.0171743	0.0321867	0.0103584
	Ednr	medaka	0.0302937	0.00681929		0.0532754	0.0127042	0.0222119	0.0282051	0.0350717
Gal	Galr1	mouse	0.0314263	0.00621308		0.0418034	0.0483995	0.0220733	0.0144639	0.0303915
	Galr1a	medaka	0.275089	0.0338874		0.287389	0.206778	0.187667	0.357296	0.336316
	Galr1b	medaka	0.0496831	0.00978816		0.0496545	0.0751099	0.0592513	0.0153659	0.0490337
	Galr2	medaka	0.0412043	0.00631247		0.0323476	0.0636932	0.044688	0.0274434	0.0378491
Ghr	Ghra	mouse	0.0355456	0.00532504		0.0438716	0.0261759	0.0503002	0.021679	0.0357013
	Ghra	zebrafish	0.0493254	0.00741782		0.0345168	0.0564615	0.0382767	0.07501	0.0423621
Msh	Mc1r	mouse	0.00995511	0.00858628		0.0171859	-0.017931	0.0276637	0.0242079	-0.00135099
	Mc3r	mouse	0.0121527	0.00912214		0.0026786	0.032464	-0.0182699	0.0266692	0.0172218
	Mc4r	mouse	0.0471397	0.00917074		0.0319302	0.0604269	0.0286613	0.0383057	0.0763746
	Mc5r	mouse	0.0308629	0.00763917		0.0266047	0.00968777	0.043764	0.0522229	0.022035
	Mc1r	zebrafish	0.0281326	0.00824518		0.00940765	0.0528066	0.0243893	0.0131771	0.0408822
	Mc3r	zebrafish	0.0328781	0.00853397		0.0189277	0.0542631	0.0110195	0.029535	0.0506451
	Mc1r	medaka	0.0220757	0.00590996		0.0277812	0.0084192	0.0210588	0.0117566	0.0413626
	Mc4r	medaka	0.0271414	0.0114675		-0.00324507	0.0206175	0.0148462	0.039448	0.0640405
	Mc5r	medaka	0.0276926	0.0112745		0.0269775	0.0338012	0.022638	0.0627289	-0.00768233
Mch	Mchr1	mouse	1.20798	0.0389576		1.1968	1.26158	1.20075	1.07487	1.30589
	Mchr2	medaka	0.0193744	0.00251614		0.0135826	0.0257457	0.0242285	0.0139971	0.0193182
Nmb	Nmbr	mouse	1.34998	0.058845		1.34598	1.30634	1.25165	1.57628	1.26965
	Nmbr	zebrafish	1.50147	0.0364223		1.57119	1.50348	1.53284	1.53758	1.36226
	Nmbr	medaka	0.885595	0.0784965		0.659361	0.912121	1.00315	1.09122	0.762117
Nmu	Nmur	mouse	-0.00411624	0.0039173		-0.0119876	-0.00778787	-0.0106223	0.00853136	0.0012852
	Nmur	medaka	0.128338	0.0112816		0.130096	0.113194	0.128845	0.101387	0.168168
Npff	Npffr1	mouse	0.37046	0.0289443		0.468234	0.310402	0.330979	0.403189	0.339497
	Npffr2	mouse	0.991318	0.0210028		0.997876	0.962701	0.926769	1.02996	1.03928
	Npffr2	medaka	0.000475986	0.00647072		-0.00698317	0.0252264	-0.00527595	-0.0111894	0.000602097
Npy	Npy2r	mouse	0.195799	0.0222057		0.132192	0.164363	0.225148	0.198578	0.258717
	Npy5r	mouse	0.03096	0.00365316		0.0424567	0.0358927	0.0247254	0.0227345	0.0289908
	Npy1r	zebrafish	0.220214	0.0341791		0.299098	0.258912	0.156859	0.264373	0.121826
	Npy8r	zebrafish	0.286482	0.0411833		0.28012	0.30356	0.1502	0.289545	0.408985
	Npy2r	medaka	1.09369	0.095525		1.40435	0.933274	1.03985	0.883137	1.20781
	Npy8r	medaka	0.0397125	0.00895027		0.0662746	0.0401954	0.0399223	0.0422854	0.00988461
Nts	Ntsr1	mouse	0.711615	0.0960986		0.513147	1.07873	0.675619	0.660212	0.630371
	Ntsr1	medaka	0.955903	0.0693664		0.733056	0.877383	1.12565	1.05999	0.983428
Enk	Oprd1	mouse	0.830397	0.0571875		0.833933	0.925052	0.892998	0.609306	0.890696
	Oprd1a	zebrafish	1.89117	0.297412		2.45293	2.35802	1.01135	1.34221	2.29132
	Oprd1b	zebrafish	1.58903	0.107176		1.98134	1.58176	1.48152	1.56363	1.3369
	Oprd1	medaka	1.11262	0.0120384		1.07675	1.10988	1.14587	1.13085	1.09972
Noc	Oprl1	mouse	3.61823	0.470782		4.36826	4.78667	3.86608	2.31481	2.75533
	Oprl1	zebrafish	1.61007	0.126648		1.62784	1.21189	1.51655	1.70403	1.99001
Ox	Hctr2	medaka	1.02187	0.0352904		0.922515	1.13167	1.03497	1.04568	0.974513
Prlh	Prlhr2a	zebrafish	0.0545159	0.00617782		0.064105	0.0576764	0.0445988	0.0363813	0.0698181
	Prlhr2b	zebrafish	0.941935	0.063104		0.935703	0.801459	0.834537	0.979403	1.15857
	Prlhr2l	medaka	0.0611838	0.00740993		0.06661	0.0531919	0.0877555	0.0514858	0.0468757
Pth	Pth1r	mouse	-0.0106374	0.00906386		-0.0406558	0.00246432	-0.0127772	0.0127501	-0.0149686
	Pth2r	mouse	0.0286409	0.0137498		0.0448331	-0.000984649	0.0723602	0.00185152	0.0251443
	Pth1r	medaka	0.0169066	0.0151378		-0.000453762	0.0701494	-0.0206956	0.0217332	0.0138
Sst	Sstr2	mouse	1.42792	0.192218		1.8443	1.71993	1.61175	0.826084	1.13755
	Sstr3	mouse	0.388184	0.0549206		0.369671	0.430972	0.433021	0.51757	0.189688
	Sstr4	mouse	0.0811605	0.0220772		0.0959935	0.040498	0.161102	0.0572494	0.0509591
	Sstr1	zebrafish	0.0308761	0.00400347		0.018335	0.0344265	0.0414893	0.0257802	0.0343495
	Sstr1	medaka	0.0401324	0.00450668		0.0558025	0.0444048	0.035137	0.0309654	0.0343522
	Sstr2	medaka	2.6579	0.121029		3.05205	2.52736	2.57869	2.78626	2.34515
SP	Tacr1	zebrafish	0.0163536	0.0066374		0.0139193	0.0184953	-0.00545223	0.0360898	0.0187157
	Tacr1	medaka	0.0242248	0.0118774		0.063014	0.0345411	0.0193109	0.0123718	-0.00811399
Nkb	Tac3r	mouse	0.67844	0.0424631		0.668195	0.619474	0.844997	0.629078	0.630454
	Tac3r	medaka	0.0117008	0.0106857		0.0162938	-0.000491561	-0.0217275	0.0410137	0.0234155
Uts	Uts2r	mouse	0.0904273	0.0305788		0.0518264	0.0612792	0.0732149	0.0539899	0.211826
	Uts2r	zebrafish	2.77167	0.265398		2.62925	2.65691	2.84349	2.04188	3.68682
C3a	C3ar1	mouse	2.4036	0.175309		1.78419	2.8463	2.41926	2.58853	2.37973
	C3ar1	medaka	0.0344424	0.00772375		0.00837445	0.0561305	0.0334699	0.0333804	0.0408565
	C3ar2	medaka	0.0356172	0.00375802		0.0304594	0.0387284	0.0461774	0.0383753	0.0243457
C5a	C5ar1	mouse	0.0483899	0.00559758		0.0429205	0.0337612	0.0568803	0.065223	0.0431643
	C5ar2	mouse	0.0318873	0.0118087		0.0328729	0.0508397	0.0551181	-0.0115753	0.032181
	C5ar1	medaka	0.0421709	0.0227666		0.00632145	-0.0104191	0.0755631	0.0267686	0.112621
Thr	F2r	mouse	0.0239029	0.00740374		0.0466231	0.0274065	0.021674	0.000179896	0.0236309
	F2r	medaka	0.01979	0.0172206		0.0062538	-0.00152179	-0.00395097	0.0879018	0.0102671
Ana	Cnr1	mouse	0.040743	0.0109051		0.0345314	0.0396879	0.0382845	0.0794095	0.0118016
	Cnr2	medaka	-0.00948802	0.00864647		-0.0126885	-0.00698154	-0.0236733	-0.0262018	0.0221051
S1P	S1pr1	mouse	0.040269	0.0146195		0.0576536	0.0435772	0.0723549	-0.0138613	0.0416204
	S1pr2	mouse	0.0529547	0.0104443		0.0813937	0.0663711	0.0580823	0.0238545	0.0350718
	S1pr3	mouse	0.0577143	0.0137776		0.0349403	0.0763375	0.04395	0.102595	0.030748
	S1pr4	mouse	0.0179687	0.00886442		0.0284643	-0.00143305	0.0454142	-0.000241382	0.0176395
	S1pr5	mouse	0.0459894	0.00622594		0.0388649	0.0336966	0.0580583	0.0355087	0.0638183
	S1pr1	medaka	0.0290624	0.0042659		0.0183829	0.0207573	0.0311429	0.0416209	0.0334081
	S1pr2	medaka	0.110566	0.0312981		0.0627467	0.11044	0.0680239	0.0803096	0.231311
	S1pr3	medaka	0.118443	0.012552		0.150175	0.0865579	0.145743	0.107484	0.102253
Ltb	Ltb4r2	mouse	0.0724919	0.0198286		0.0197123	0.0439842	0.0627806	0.121889	0.114094
	Ltb4r2a	zebrafish	0.19201	0.0215932		0.218835	0.190131	0.145306	0.258496	0.147283
	Ltb4r2b	zebrafish	0.0272939	0.0109701		0.0159262	0.0136257	0.00622622	0.0674366	0.0332548
	Ltb4r	medaka	0.644615	0.0336269		0.668651	0.537777	0.599239	0.695485	0.721924
	Ltb4r1	medaka	0.0138208	0.0124479		0.0394591	0.00847325	0.0378252	-0.0290128	0.0123594
	Ltb4r2	medaka	0.0423104	0.0122414		0.00687152	0.0669833	0.0645917	0.0534294	0.0196763
Lte	Cysltr2	mouse	0.0169995	0.0109185		0.0528123	-0.000592157	0.00664204	0.0311517	-0.00501615
	Gpr17	mouse	0.0243185	0.0117168		0.0249319	-0.0178505	0.0445618	0.0478232	0.0221259
	Cysltr1	zebrafish	0.113768	0.0144183		0.118017	0.132184	0.142356	0.0592466	0.117037
Lpa	Lpar1	mouse	0.0232121	0.00869199		0.0222759	0.0405849	0.0353971	-0.00912992	0.0269325
	Lpar3	medaka	0.0149689	0.00977678		0.0374859	0.0196466	0.000628305	-0.014852	0.0319358
Paf	Ptafr	mouse	0.280331	0.051587		0.261716	0.447506	0.338621	0.168565	0.185248
	Ptafr	medaka	0.60549	0.0625417		0.495476	0.573499	0.771888	0.457063	0.729522
Pgd	Ptgdr	mouse	0.0445912	0.0112648		0.0293587	0.0258036	0.0473504	0.0332338	0.0872093
Pge	Ptger2	mouse	0.0395669	0.00480931		0.0305956	0.0556423	0.0412416	0.0415942	0.0287607
	Ptger3	mouse	0.0296093	0.00792327		0.00375248	0.0459389	0.0193689	0.0426625	0.0363238
	Ptger4	mouse	0.816069	0.0475238		0.72461	0.761818	0.808384	0.787793	0.997738
	Ptger1	zebrafish	0.0248636	0.00269898		0.0280875	0.0215515	0.0317953	0.0163008	0.0265831
	Ptger3	zebrafish	0.0192228	0.00580612		0.0319545	-0.000595675	0.0133853	0.0247474	0.0266226
	Ptger2	medaka	0.0359224	0.00359925		0.0303573	0.0450822	0.0299946	0.0443815	0.0297966
Pgf	Ptgfr	mouse	0.0509153	0.00530966		0.0391239	0.0681114	0.0484603	0.0571454	0.0417358
Pgi	Ptgir	mouse	0.0549699	0.00946513		0.0406953	0.0584678	0.0831716	0.0285286	0.0639862
	Ptgir	medaka	0.0525894	0.00279431		0.0555473	0.0564158	0.0460821	0.0591736	0.0457282
