# Supplementary material for: A fluorescent sensor for real-time measurement of extracellular oxytocin dynamics in the brain
Source: Nat Methods. 2022 Sep 22;19(10):1286–94. doi: 10.1038/s41592-022-01597-x (PMC9550624; doi:10.1038/s41592-022-01597-x)
Supplement: Source Data Extended Data Fig. 1 — Statistical source data. [file 41592_2022_1597_MOESM9_ESM.xlsx]

## Sheet: Ex Fig 1e
	N236-S269	N236-I268	K237-S269	K237-I268	K238-S269	K238-I268	L239-S269	L239-I268	K240-S269	K240-I268	T241-S269	T241-I268	K242-S269	K242-I268
Mean	-0.0576436	0.0124958	0.0146197	-0.0925432	0.139795	-0.0601551	0.0195955	-0.0481702	0.00931215	0.885397	0.0918617	-0.0723216	-0.0688852	-0.0111588
SEM	0.0889859	0.0473626	0.0482347	0.0525897	0.0477754	0.0570448	0.03462	0.0479985	0.0784094	0.0169139	0.0627323	0.0485171	0.0423818	0.0381074
