# Supplementary material for: A fluorescent sensor for real-time measurement of extracellular oxytocin dynamics in the brain
Source: Nat Methods. 2022 Sep 22;19(10):1286–94. doi: 10.1038/s41592-022-01597-x (PMC9550624; doi:10.1038/s41592-022-01597-x)
Supplement: Source Data Extended Data Fig. 3 — Statistical source data. [file 41592_2022_1597_MOESM10_ESM.xlsx]

## Sheet: Ex Fig 3b
OT (nM)	0.3	1	3	10	30	100	300
Mean	0.0143345	0.260249	0.591311	1.95095	4.81954	6.08251	7.32223
SEM	0.00597317	0.0270749	0.036902	0.305655	0.216846	0.569165	0.426305
IT (nM)	0.3	1	3	10	30	100	300
Mean	0.0389072	0.40394	0.547751	1.65527	4.79775	6.4533	6.84331
SEM	0.00997735	0.0328082	0.0468829	0.0956843	0.23643	0.345098	0.31573
INT (nM)	3	10	30	100	300	1000
Mean	0.0530719	0.413191	0.858264	2.24607	4.09266	4.19008
SEM	0.00790975	0.0279066	0.0751088	0.134174	0.264444	0.22695
AVP (nM)	1	3	10	30	100	300	1000
Mean	0.0364565	0.161408	0.278147	0.358752	0.570713	1.82361	2.34583
SEM	0.00588378	0.0370295	0.0399558	0.0927542	0.189346	0.2471	0.374652
VT (nM)	1	3	10	30	100	300	1000
Mean	0.027917	0.212543	0.444494	0.629915	1.06831	1.88688	2.26259
SEM	0.00448741	0.0166362	0.072075	0.122475	0.159574	0.191345	0.246257
NMT (nM)	100	300	1000
Mean	0.0594833	0.0402911	0.0497289
SEM	0.00623497	0.00727228	0.00573042

## Sheet: Ex Fig 3c
meOTR	MTRIAOT
2.60081	0.0113037
1.552	0.02788
2.2717	-0.00572176
1.9179	0.0784496
1.72144	0.0619783
2.49415	0.0203508
1.77224	0.0372554
2.36951	0.107742
1.7579	0.00394681
1.54372	0.0298771
2.30409	0.0510292
1.60637	0.0436175
2.25258	0.0600429
2.35503	0.0266564
1.90074	0.106812
1.91951	-0.00331271
3.21536	0.0428699
3.05771	0.0966418
3.10941	0.0796196
2.38236	0.0579591

## Sheet: Ex Fig 3d
meOTR		MTRIAOT
OT (-)	OT (+)	OT (-)	OT (+)
0.903523	1.13183	0.923099	0.860041
0.911898	1.1921	0.973835	0.970616
1.10087	1.14228	1.02702	0.998934
1.04109	1.34144	1.01544	1.07607
1.04262	1.27822	1.06061	1.06211

## Sheet: Ex Fig 3e
time (min)	0	10	30	60	120
Mean	0	6.75447	8.06968	7.6601	7.03118
SEM	0	0.386361	0.36754	0.293511	0.426249

## Sheet: Ex Fig 3f
Cell#	On time constant (s)		Cell#	Off time constant (s)
1	1.63218		1	26.8617
2	1.3086		2	26.8501
3	1.53611		3	29.4525
4	1.50496		4	24.9454
5	1.46398		5	19.5235
6	1.34455		6	29.0387
7	1.43447		7	11.0739
8	1.38666		8	22.2133
9	1.27582		9	24.0077
10	1.70408		10	21.3378
11	1.2043		11	25.6053
12	1.40173		12	20.9358
13	1.15775		13	29.2103
14	1.29322		14	27.2286
15	1.26826		15	19.2852
16	1.19732		16	30.7426
17	1.17717		17	31.3609
18	1.44926		18	28.2062
19	1.36064		19	12.6592
20	1.65844		20	27.8763
21	0.842423		21	30.4031
22	1.01469		22	30.7569
23	1.03865		23	40.2465
24	1.16		24	22.2
25	1.02953		25	22.8644
26	0.979134		26	35.6916
27	1.02868		27	34.0027
28	0.992915		28	28.1336
29	0.98276		29	13.2441
30	0.99842		30	27.769
31	0.983867		31	11.4787
32	1.04272		32	34.1273
33	1.056		33	21.2544
34	1.10997		34	22.0276
35	1.05168		35	22.411
36	1.03183		36	18.4635
37	1.07471		37	23.5943
38	1.16167		38	21.1716
39	1.08497		39	26.878
40	0.854647		40	35.5632
41	1.20467		41	27.5992
42	1.1802		42	22.7897
43	1.28559		43	32.3002
44	1.3891		44	29.2406
45	0.962032		45	34.6221
46	1.03031		46	29.3248
47	1.18955		47	29.2613
48	1.03678		48	30.8133
49	1.01319		49	43.2917
50	1.12745		50	18.8571
51	1.25083		51	33.3699
52	1.26065		52	22.0257
53	1.35189		53	37.7702
54	1.19462		54	9.37431
55	1.26904		55	14.2551
56	1.15465		56	24.4543
57	0.993346		57	32.2309
58	1.08929		58	26.956
59	0.910138		59	30.3739
60	0.913741		60	34.0562

## Sheet: Ex Fig 3g
		Basal								+OT
Cell#	pH	6.6	7	7.4	7.8	8.2		Cell#	pH	6.6	7	7.4	7.8	8.2
1		0.973144	1.00528	1.02263	1.01901	1.01709		1		0.7419	1.23766	1.08791	0.66011	0.749633
2		0.998016	1.00274	0.997204	1.01954	0.998632		2		0.855608	1.02644	0.709042	0.875541	0.721543
3		0.996078	0.98895	1.00267	1.01081	0.994255		3		1.17007	1.13412	1.58565	1.1193	1.09738
4		1.00613	0.971135	1.00093	1.01655	1.00655		4		1.3359	0.906833	0.678311	1.38995	1.36422
5		0.993351	0.964499	0.991353	0.993526	1.02461		5		1.06665	0.916649	0.876047	0.90323	1.03269
6		1.01449	0.98998	1.01341	1.007	1.00238		6		1.21331	1.02729	0.596138	0.619283	0.721254
7		0.978242	1.00227	0.971209	1.005	1.01684		7		1.10795	0.832952	0.723443	1.35332	1.19217
8		0.999703	0.951173	0.998377	1.0362	0.994868		8		0.759641	0.784019	1.09289	1.16142	2.10581
9		0.962374	0.994516	1.00087	0.990839	0.978474		9		0.971741	1.15094	0.667696	0.834032	0.677599
10		1.00501	1.03546	1.03244	1.0075	1.01516		10		0.653843	0.989181	1.98287	0.728331	0.305975
