# Supplementary material for: A fluorescent sensor for real-time measurement of extracellular oxytocin dynamics in the brain
Source: Nat Methods. 2022 Sep 22;19(10):1286–94. doi: 10.1038/s41592-022-01597-x (PMC9550624; doi:10.1038/s41592-022-01597-x)
Supplement: Source Data Extended Data Fig. 4 — Statistical source data. [file 41592_2022_1597_MOESM11_ESM.xlsx]

## Sheet: Ex Fig 4c
Cell#		Basal	OT	OT + L36
1		0	0.965709	-0.00845106
2		0	0.971214	0.0378851
3		0	0.995754	-0.0838423
4		0	0.97198	-0.370588
5		0	0.965058	-0.0580386
6		0	0.947552	0.0781387
7		0	1	0.0599006
8		0	0.913841	0.131394
9		0	0.933878	0.305627
10		0	0.929508	-0.313862
11		0	0.876379	0.0296097
12		0	0.890266	-0.0184366
13		0	0.93436	0.186694
14		0	1	-0.154745
15		0	0.930523	-0.335544

## Sheet: Ex Fig 4d
OT (nM)	0.3	1	3	10	30	100	300
Mean	0.00757887	0.0387079	0.110118	0.350835	0.52441	0.927511	0.962032
SEM	0.00910022	0.036554	0.0777565	0.219971	0.17335	0.471779	0.506972

## Sheet: Ex Fig 4e
Cell#	on time constant (s)
1	0.714249
2	0.636545
3	0.540949
4	0.363704
5	0.560529
6	0.865737
7	0.710156
8	0.85551
9	0.649792
10	0.756833
11	0.673161
12	0.796465
13	0.946844
14	0.894803
15	0.517242
16	0.82564
17	0.819139
18	0.793586
19	1.04879
20	0.989726
21	1.06877
22	1.10684
23	1.03745
24	0.924466
25	0.844749
26	1.32999
27	0.812883
28	0.898123
29	0.85953
30	0.903951
31	1.00805
32	0.925088
33	0.701115
34	0.847055
35	0.798084
36	0.905594
37	0.765926
38	0.847407
39	0.668273
40	1.03447
41	0.933222
42	0.793266
43	0.754248
44	0.854385
45	1.10208
46	0.633129
47	0.827304
48	0.72025
49	0.807902
50	0.895814
51	0.926854
52	0.903538
53	0.9559
54	1.0301
55	0.669107
56	0.9097
57	0.641332
58	0.679216
59	0.920102

## Sheet: Ex Fig 4f
Cell#	off time constant (s)
1	15.2532
2	9.69099
3	10.7787
4	10.319
5	13.9847
6	11.1202
7	11.6878
8	19.4054
9	5.47933
10	13.1383
11	14.7371
12	18.2153
13	9.28721
14	7.32645
15	5.03221
16	10.6456
17	10.9958
18	6.50116
19	12.5105
20	10.1561
21	8.57649
22	3.06092
23	15.0843
24	4.734
25	9.76926
26	9.74707
27	2.18502
28	4.83404
29	2.54324
30	6.63882
31	9.08364
32	4.35881
33	8.6072
34	8.3527
35	13.6234
36	4.78947
37	7.65648
38	9.78824
