# Supplementary material for: A fluorescent sensor for real-time measurement of extracellular oxytocin dynamics in the brain
Source: Nat Methods. 2022 Sep 22;19(10):1286–94. doi: 10.1038/s41592-022-01597-x (PMC9550624; doi:10.1038/s41592-022-01597-x)
Supplement: Source Data Extended Data Fig. 7 — Statistical source data. [file 41592_2022_1597_MOESM12_ESM.xlsx]

## Sheet: Ex Fig 7b
	Basal			+OT
	(-)	(+)		(-)	(+)
	1	0.983961		1	1.01108
	1	0.997687		1	0.955442
	1	1.02686		1	0.992462
	1	1.00489		1	1.0138
	1	1.01295		1	1.02455
	1	0.978783		1	1.04274
	1	0.990992		1	1.0154
	1	0.98499		1	0.983771
	1	1.02621		1	1.04263
	1	1.04319		1	1.02758

## Sheet: Ex Fig 7d
	Basal			+OT
	(-)	(+)		(-)	(+)
	1	0.968338		1	0.985551
	1	0.940248		1	1.03223
	1	1.13		1	1.00242
	1	1.0327		1	0.990619
	1	0.978895		1	1.01113
	1	0.936367		1	1.00728
	1	1.12623		1	0.99932
	1	0.948164		1	0.995266
	1	0.950925		1	1.05006
	1	0.978056		1	1.01689
