# Supplementary material for: A fluorescent sensor for real-time measurement of extracellular oxytocin dynamics in the brain
Source: Nat Methods. 2022 Sep 22;19(10):1286–94. doi: 10.1038/s41592-022-01597-x (PMC9550624; doi:10.1038/s41592-022-01597-x)
Supplement: Source Data Extended Data Fig. 8 — Statistical source data. [file 41592_2022_1597_MOESM13_ESM.xlsx]

## Sheet: Ex Fig 8b
	2 months				1 year
	(-)	(+)			(-)	(+)
mouse 1	2.28188	5.88346		mouse 1	2.15602	9.36233
mouse 2	0.995233	4.89033		mouse 2	2.6904	5.81724
mouse 3	2.32591	4.48282		mouse 3	1.95449	9.4486
				mouse 4	1.66609	5.65029
