# Supplementary material for: A fluorescent sensor for real-time measurement of extracellular oxytocin dynamics in the brain
Source: Nat Methods. 2022 Sep 22;19(10):1286–94. doi: 10.1038/s41592-022-01597-x (PMC9550624; doi:10.1038/s41592-022-01597-x)
Supplement: Source Data Extended Data Fig. 9 — Statistical source data. [file 41592_2022_1597_MOESM14_ESM.xlsx]

## Sheet: Ex Fig 9
DA (mM)	0.03	0.1	0.3	1	3	10	30	100	300
Mean	0.0635671	0.224851	0.414702	1.34371	1.8799	2.15911	2.3403	2.38857	2.48017
SEM	0.00913943	0.0200809	0.0498709	0.0745287	0.0915265	0.0968337	0.12979	0.0944472	0.118136
NE (mM)	0.1	0.3	1	3	10	30	100
Mean	0.0274409	0.242871	0.573732	0.84715	2.0921	2.11482	2.21913
SEM	0.00574489	0.0310381	0.0850103	0.0582001	0.196184	0.113409	0.161585
5-HT (mM)	0.003	0.01	0.03	0.1	0.3	1	3	10	30	100
Mean	0.0338801	0.32504	0.513719	1.26885	1.96326	2.3917	3.09986	3.16802	3.21326	3.24876
SEM	0.0035587	0.0451299	0.0617948	0.130461	0.21057	0.249451	0.235398	0.394759	0.188856	0.324289
Mtn (nM)	0.3	1	3	10	30	100	300
Mean	0.0322569	0.594575	1.12545	2.62942	3.55367	3.79905	4.07634
SEM	0.00503864	0.0880946	0.0892983	0.184722	0.264367	0.203064	0.198157
ATP (mM)	0.3	1	3	10	30	100
Mean	0.0267407	0.250846	0.626013	1.02847	1.26256	1.2199
SEM	0.00374306	0.0161427	0.0355809	0.0415842	0.064244	0.0646559
Agt (nM)	3	10	30	100	300	1000
Mean	0.0323885	0.40381	1.38753	2.06915	2.80015	2.75807
SEM	0.00643227	0.0433951	0.0901576	0.120046	0.249034	0.126107
Avp (nM)	0.3	1	3	10	30	100	300
Mean	0.0149816	0.0780373	0.166824	0.774341	1.56533	2.03889	2.42816
SEM	0.00996162	0.0149704	0.0184489	0.0624761	0.054841	0.034111	0.072126
Cck (nM)	1	3	10	30	100	300	1000
Mean	0.0125033	0.0943277	0.238757	1.03481	2.01732	2.07494	2.21239
SEM	0.00447235	0.019034	0.029771	0.0777857	0.17544	0.122143	0.154446
Mch (nM)	3	10	30	100	300	1000
Mean	0.0590652	0.208519	0.393709	0.809686	1.13338	1.09683
SEM	0.00769171	0.0269094	0.0395845	0.0300999	0.0736518	0.0977598
Nmb (nM)	0.3	1	3	10	30	100	300
Mean	0.040555	0.272124	0.843556	1.39492	1.91544	2.15083	2.03289
SEM	0.00680666	0.0287663	0.0886189	0.0992625	0.123472	0.102989	0.0937654
Npff (nM)	1	3	10	30	100	300	1000
Mean	0.0204453	0.0652282	0.0865563	0.197155	1.16067	1.66556	1.71998
SEM	0.00324056	0.00842157	0.0110776	0.0304241	0.0610752	0.0640681	0.0960179
Npy (nM)	3	10	30	100	300	1000
Mean	0.0762134	0.376325	0.62393	1.45266	2.02519	2.14685
SEM	0.0115661	0.0349467	0.0445991	0.0513698	0.0826285	0.0802781
Nts (nM)	1	3	10	30	100	300
Mean	0.0224887	0.100616	0.197844	0.589122	1.11157	1.15768
SEM	0.00497028	0.0135546	0.027017	0.0509922	0.0725446	0.0819561
Enk (nM)	1	3	10	30	100	300	1000
Mean	0.0274564	0.323616	0.791791	1.1691	1.73024	1.66879	1.60469
SEM	0.00604683	0.0265111	0.0458896	0.0741034	0.0548052	0.0579867	0.0903162
Ncp (nM)	1	3	10	30	100	300	1000
Mean	0.0421421	1.62431	3.82989	4.3099	4.78238	4.69265	4.7838
SEM	0.0123066	0.283025	0.178201	0.211563	0.330041	0.315813	0.313639
Ox (nM)	1	3	10	30	100	300
Mean	0.0389805	0.299088	0.889465	0.890082	0.953317	0.987142
SEM	0.00630822	0.0295631	0.0872824	0.0687526	0.0529953	0.0509628
Prlh (nM)	3	10	30	100	300	1000
Mean	0.0331857	0.198575	0.315651	0.654676	0.68537	0.611002
SEM	0.00759256	0.0230096	0.0381729	0.0611643	0.0644236	0.0401288
Sst (nM)	3	10	30	100	300	1000
Mean	0.0216817	0.223713	0.635263	1.85088	2.4431	2.42193
SEM	0.00585098	0.0263942	0.0763018	0.152341	0.206849	0.146378
Nkb (nM)	3	10	30	100	300	1000
Mean	0.0152178	0.0339085	0.37155	0.597521	0.81304	0.788081
SEM	0.00523533	0.0119854	0.0437689	0.044846	0.0577901	0.0499346
Uts (nM)	1	3	10	30	100	300
Mean	0.0303571	0.0798198	0.692815	0.809932	3.36111	3.36859
SEM	0.00479871	0.0142639	0.081482	0.0522351	0.267347	0.107944
C3a (nM)	3	10	30	100	300	1000
Mean	0.0475955	0.335162	0.603432	1.63368	2.63156	3.22439
SEM	0.0058902	0.0243366	0.0668591	0.116321	0.17203	0.210532
Ltb (mM)	1	3	10	30	100	300
Mean	0.0470494	0.0913312	0.263032	0.360091	0.427246	0.528095
SEM	0.00601825	0.0111923	0.0387842	0.0359366	0.0389956	0.0303027
Paf (mM)	0.3	1	3	10	30
Mean	0.0538385	0.184159	0.230058	0.564634	0.580804
SEM	0.0136278	0.0238105	0.0177377	0.0395716	0.0535561
Pge (mM)	0.01	0.03	0.1	0.3	1	3	10	30
Mean	0.0828832	0.244951	0.376228	0.471859	0.603711	0.703605	1.0084	1.02084
SEM	0.0171932	0.0426049	0.0537583	0.0803287	0.0971666	0.0910444	0.0739775	0.0820652
